# Supplementary material for: Radiomics-Based Machine Learning Model for Diagnosis of Acute Pancreatitis Using Computed Tomography
Source: Diagnostics (Basel). 2024 Mar 28;14(7):718. doi: 10.3390/diagnostics14070718 (PMC11011980; doi:10.3390/diagnostics14070718)
Supplement: Supplementary file 1 [file diagnostics-14-00718-s001.zip]

Archive with 1 entries (1 files):
- diagnostics-2880562-supplementary.pdf
